# Supplementary material for: Extracellular non-coding RNA signatures of the metacestode stage of Echinococcus multilocularis
Source: PLoS Negl Trop Dis. 2020 Nov 30;14(11):e0008890. doi: 10.1371/journal.pntd.0008890 (PMC7728270; doi:10.1371/journal.pntd.0008890)
Supplement: S2 Table — (XLSX) [file pntd.0008890.s009.xlsx]

## Sheet: Supp T2
S2 Table. Echinococcus multilocularis microRNAs detected in the EV-enriched (P100) and EV-depleted (S100) fractions of medium from active and transitional metacestode cultures
microRNA	Active metacestodes						Transitional metacestodes
	P100			S100			P100			S100
	Sequence	Mature read counts	Star read counts	Sequence	Mature read counts	Star read counts	Sequence	Mature read counts	Star read counts	Sequence	Mature read counts	Star read counts
miR-71-5p	ugaaagacgaugguagugagau	3954	N/D	ugaaagacgaugguagugaga	740743	N/D	ugaaagacgaugguagugaga	48858	N/D	ugaaagacgaugguagugaga	1533938	N/D
miR-9-5p	ucuuugguuaucuagcugugugU	3274	N/D	ucuuugguuaucuagcugugugU	36372	N/D	ucuuugguuaucuagcugugugU	28210	N/D	ucuuugguuaucuagcugugu	174894	N/D
miR-4989-3p	aaaaugcaccaacuaucugaga	3189	N/D	aaaaugcaccaacuaucuga	183198	N/D	aaaaugcaccaacuaucugaga	46752	N/D	aaaaugcaccaacuaucuga	76354	1714
let-7-5p	ugagguaguguuucgaaugucu	1176	N/D	ugagguaguguuucgaaugucu	129868	1342	ugagguaguguuucgaaugucu	13608	N/D	ugagguaguguuucgaaugucu	210638	1204
miR-10-5p	cacccuguagacccgaguuuga	806	N/D	cacccuguagacccgaguuu	39369	N/D	cacccuguagacccgaguuuga	5213	N/D	cacccuguagacccgaguuu	108067	1532
miR-1-3p				uggaauguugugaaguaugu	39999	N/D	uggaauguugugaaguaugu	4055	N/D	uggaauguugugaaguaugu	33331	N/D
miR-281-3p				ugucauggaguugcucucua	25413	N/D	ugucauggaguugcucucua	2431	N/D	ugucauggaguugcucuc	51074	N/D
miR-277-3p				uaaaugcauuuucuggcccgu	20605	N/D	uaaaugcauuuucuggcccgua	2424	N/D	uaaaugcauuuucuggcccgu	32196	N/D
miR-184-3p				gggacggaagucugaaagguu	16202	N/D	gggacggaagucugaaagguuu	676	N/D	gggacggaagucugaaagguu	97620	N/D
miR-125-5p				ucccugagacccuagagu	13693	N/D	ucccugagacccuagaguuguc	4049	N/D	ucccugagacccuagagu	22459	N/D
miR-190-5p				agauauguuuggguuacuugg	7700	N/D				agauauguuuggguuacuugg	6138	N/D
miR-2c-3p				ucacagccaauauugaugaac	6105	N/D	ucacagccaauauugaugaac	1598	N/D	ucacagccaauauugaugaac	4146	490
bantam-3p				ugagaucgcgauuacagc	5979	N/D	ugagaucgcgauuacagcugau	2050	N/D	ugagaucgcgauuacagc	66019	N/D
miR-2162-3p				uauuaugcaacuuuucacucc	2155	N/D	uauuaugcaacuuuucacucc	1578	N/D	uauuaugcaacuuuucacucc	2382	N/D
miR-87-3p				gugagcaaaguuucaggugugc	2092	N/D				gugagcaaaguuucaggugugc	8730	N/D
miR-745-3p				ugcugccugguaagagcugug	2040	N/D	ugcugccugguaagagcuguga	1389	N/D	ugcugccugguaagagcuguga	29183	N/D
miR-96-5p				auuggcacuuuuggaauugu	991	N/D				auuggcacuuuuggaauugu	5033	N/D
miR-2a-3p				aaucacagcccugcuuggaacca	971	N/D	aaucacagcccugcuuggaacca	1371	N/D	aaucacagcccugcuuggaac	3611	N/D
miR-3479a-3p				uauugcacguucuuucgccauc	840	N/D				uauugcacguucuuucgccauc	5017	N/D
miR-61-3p							ugacuagaaagagcacucacauc	7042	N/D	ugacuagaaagagcacucac	56527	N/D
miR-219-5p										ugauuguccauucgcauu	3619	N/D
miR-7b-5p										uggaagacuugugauuaga	1051	N/D
miR-3479b-3p										gauugcacuacccaucgcc	905	N/D
Total read count number		12399			1274335			171304			2532932
N/D: not detected
Upper case nucleotides indicate non-templated additions
