# Supplementary material for: Extracellular non-coding RNA signatures of the metacestode stage of Echinococcus multilocularis
Source: PLoS Negl Trop Dis. 2020 Nov 30;14(11):e0008890. doi: 10.1371/journal.pntd.0008890 (PMC7728270; doi:10.1371/journal.pntd.0008890)
Supplement: S7 Table — (XLSX) [file pntd.0008890.s014.xlsx]

## Sheet: Hoja1
S7 Table - Echinococcus multilocularis tRNA-derived sequences.
Sample	Read Count	Annotation by similarity (blastn)	Read Sequence
P100 Culture medium (Active metacestodes)	3270	>URS000000D868_6211 Echinococcus multilocularis tRNA	GGCTCAGTGGTCTAGGGGTATGATTCGCGCTT
	26060	>URS0000078842_6211 Echinococcus multilocularis tRNA	ACGCGGGCGGCCCGGGTTC
	15270	>URS00000F3CC8_6211 Echinococcus multilocularis tRNA	TCCCTGATGGTCTAGCGGTTAGGATTCCTGGCT
	17792	>URS0000132B0D_6211 Echinococcus multilocularis tRNA	TAATCTCGGGGTCGTGGGTTCGAGCCCCACATCGGGCGCC
	1228	>URS0000153E0F_6210 Echinococcus granulosus transfer RNA-Gly	GCGTCAGTAGTGTAGGGGTATCATGCATGCCT
	10857	>URS000017F12B_6211 Echinococcus multilocularis tRNA	GCGCCGGTGGTTCAGTGGTAGAATGCTCGCC
	9874	>URS00001A52C7_6211 Echinococcus multilocularis tRNA	GGCCTGGTGGTCTAGGGGTATGATACTCGCTT
	395	>URS0000230BF9_6211 Echinococcus multilocularis tRNA	ATGCGAGAGGTACTGGGATC
	2486	>URS00002685C5_6211 Echinococcus multilocularis tRNA	TAACGCGAATGTCGAGGGTTCGAGCCCCTCTCTGGCCACC
	7384	>URS00002C5B6A_6210 Echinococcus granulosus transfer RNA-Glu	TCCCTGATGGTCTAGCGGTTAGGATTCCTGGTT
	444	>URS000036F3DD_6211 Echinococcus multilocularis tRNA	TAATCTGAGGGTCCAGGGTTCGAGTCCCTGTTCGGGCGCC
	355	>URS00003D73B0_6210 Echinococcus granulosus transfer RNA-Gly	GCGTGTGTGGTGTAGCGGTTAGCATGGCTGCC
	7706	>URS0000418301_6210 Echinococcus granulosus transfer RNA-Pro	GGCTCAGTGGTCTAGGGGTATGATTCTCGCTT
	3328	>URS00004AAEC5_6211 Echinococcus multilocularis tRNA	ACGTGGAAGACCCGGGTTCAATTCCCGGTCGCGGAGC
	2260	>URS000058E81A_6211 Echinococcus multilocularis tRNA	TAACCCAGAGGACCGTGGA
	414	>URS00005CA644_6211 Echinococcus multilocularis tRNA	TTGGTGGTTCGAGCCCACCCGAGGGCG
	832	>URS000061EE95_6211 Echinococcus multilocularis tRNA	TAAGTAGAAGATTGTGGGTTC
	1108	>URS0000C6388E_6211 Echinococcus multilocularis tRNA	ATCCTGCGACCCGAGTTC
	1456	>URS0000C76AA4_6210 Echinococcus granulosus tRNA	ATGCGAGAGGCCCCGGGTTC
	972	>URS00004AAEC5_6211 Echinococcus multilocularis tRNA	ACGTGGAAGACCCGGGTTC
S100 Culture medium (Active metacestodes)	141627	>URS00001B60EB_6210 Echinococcus granulosus tRNA	GGGGATGTAGCTCAGTGG
	101094	>URS000017F12B_6211 Echinococcus multilocularis tRNA	GCGCCGGTGGTTCAGTGGTAGAATGCTCGCC
	18734	>URS00002C5B6A_6210 Echinococcus granulosus transfer RNA-Glu	TCCCTGATGGTCTAGCGGTTAGGATTCCT
	17105	>URS0000230BF9_6211 Echinococcus multilocularis tRNA	GGGGTACTAGCTCAAATGG
	14546	>URS00004DD1D9_6211 Echinococcus multilocularis tRNA	AGCAGTCGATCCGGGTTCGACTCCCGGCACACGCAC
	12133	>URS0000418301_6210 Echinococcus granulosus transfer RNA-Pro	GGCTCAGTGGTCTAGGGGTATGATTCTCGCTT
	10245	>URS00000F3CC8_6211 Echinococcus multilocularis tRNA	TCCCTGATGGTCTAGCGGTTAGGATTCCTGGCT
	7332	>URS00000F8675_6211 Echinococcus multilocularis tRNA	GCCTTCGTAGCTCAGGGG
	5223	>URS00003D73B0_6210 Echinococcus granulosus transfer RNA-Gly	GCGTGTGTGGTGTAGCGGTTAGCATGGCTGCC
	5153	>URS0000132B0D_6211 Echinococcus multilocularis tRNA	GGGTCGTGGGTTCGAGCCCCACATCGGGC
	3368	>URS00003AFB39_6211 Echinococcus multilocularis tRNA	CGCGGAAGGACCCCAGTTCGAGCCTGGGTCGAACC
	2645	>URS00002C5B6A_6210 Echinococcus granulosus transfer RNA-Glu	CAGGCGGCCCGGGTTCAACTCCCGGTCAGGGA
	1913	>URS0000230BF9_6211 Echinococcus multilocularis tRNA	TGCGAGAGGTACTGGGATC
	1835	>URS000000D868_6211 Echinococcus multilocularis tRNA	GGCTCAGTGGTCTAGGGGTATGATTCGCGCTT
	1544	>URS00002D6FD1_6210 Echinococcus granulosus Selenocysteine transfer RNA	TCGGAGCGGTTCAATTCCGCCTTCCTGGCG
	1467	>URS00001A52C7_6211 Echinococcus multilocularis tRNA	GGCCTGGTGGTCTAGGGGTATGATACTCGCTT
	1427	>URS0000078842_6211 Echinococcus multilocularis tRNA	CGCGGGCGGCCCGGGTTC
	1389	>URS000058E81A_6211 Echinococcus multilocularis tRNA	TAACCCAGAGGACCGTGGA
	1286	>URS00005CA644_6211 Echinococcus multilocularis tRNA	AGGTTGGTGGTTCGAGCCCACCCGAGGGCG
	1185	>URS0000204756_6211 Echinococcus multilocularis tRNA	GGGGGTATAGCTCAGTGG
	956	>URS000029C10B_6211 Echinococcus multilocularis tRNA	CCGCGAGAACCCAGGTTC
	797	>URS00001D869F_6211 Echinococcus multilocularis tRNA	CGCAGAAGGTCCCCGGTTCGAACCCGGGTCGAGTC
	682	>URS00001A52C7_6211 Echinococcus multilocularis tRNA	TGCGAGTGGTCCCGGGTT
	526	>URS000029C10B_6211 Echinococcus multilocularis tRNA	GCCGTAATAGTCTAGTGGTTAGGACATCGC
	520	>URS0000082541_6210 Echinococcus granulosus tRNA	TTCGAATCCTGGCGCGCTCGCC
	511	>URS0000153E0F_6210 Echinococcus granulosus transfer RNA-Gly	CGCATGCGACCCGGGTTC
	478	>URS0000153E0F_6210 Echinococcus granulosus transfer RNA-Gly	GCGTCAGTAGTGTAGGGGTATCATGCATGCCT
	446	>URS00000CE8A4_6211 Echinococcus multilocularis tRNA	CCGACGATAGCTCAGTTGGC
	403	>URS000036F3DD_6211 Echinococcus multilocularis tRNA	ATCTGAGGGTCCAGGGTTCGAGTCCCTGTTCGGGCGC
	381	>URS0000C30234_6210 Echinococcus granulosus tRNA	AGGGTCCAGGGTTCGAGTCC
	358	>URS00001D869F_6211 Echinococcus multilocularis tRNA	GGCTCGGTGGTGTAGCGG
P100 Metacestode vesicular fluid (Active metacestodes)	272014	>URS0000132B0D_6211 Echinococcus multilocularis tRNA	TAATCTCGGGGTCGTGGGTTCGAGCCCCACATCGGGCGCC
	152786	>URS0000132B0D_6211 Echinococcus multilocularis tRNA	GCCCGGTTAGCTCAGTCGGTAGAGCACGAGACT
	143421	>URS000036F3DD_6211 Echinococcus multilocularis tRNA	GCCCGGATAGCTCAGTCGGTAGAGCATCAGACT
	124974	>URS00000F3CC8_6211 Echinococcus multilocularis tRNA	TCCCTGATGGTCTAGCGGTTAGGATTCCTGGCT
	113667	>URS0000418301_6210 Echinococcus granulosus transfer RNA-Pro	GGCTCAGTGGTCTAGGGGTATGATTCTCGCTTT
	61166	>URS00001A52C7_6211 Echinococcus multilocularis tRNA	GGCCTGGTGGTCTAGGGGTATGATACTCGCTT
	58453	>URS00002C5B6A_6210 Echinococcus granulosus transfer RNA-Glu	TCCCTGATGGTCTAGCGGTTAGGATTCCTGGTT
	52899	>URS000017F12B_6211 Echinococcus multilocularis tRNA	GCGCCGGTGGTTCAGTGGTAGAATGCTCGCC
	49388	>URS000000D868_6211 Echinococcus multilocularis tRNA	GGCTCAGTGGTCTAGGGGTATGATTCGCGCTT
	30246	>URS00004AAEC5_6211 Echinococcus multilocularis tRNA	CGTGGAAGACCCGGGTTCAATTCCCGGTCGCGGAGCC
	28233	>URS00005CA644_6211 Echinococcus multilocularis tRNA	TTAACCGAAAGGTTGGTGGTTCGAGCCCACCCGAGGGCGCC
	20304	>URS00002685C5_6211 Echinococcus multilocularis tRNA	TAACGCGAATGTCGAGGGTTCGAGCCCCTCTCTGGCCACC
	20103	>URS00002C5B6A_6210 Echinococcus granulosus transfer RNA-Glu	CAGGCGGCCCGGGTTCAACTCCCGGTCAGGGAGC
	18829	>URS0000153E0F_6210 Echinococcus granulosus transfer RNA-Gly	GCGTCAGTAGTGTAGGGGTATCATGCATGCCT
	18412	>URS000036F3DD_6211 Echinococcus multilocularis tRNA	TAATCTGAGGGTCCAGGGTTCGAGTCCCTGTTCGGGCGCC
	11225	>URS000061EE95_6211 Echinococcus multilocularis tRNA	TAAGTAGAAGATTGTGGGTTCGAGTCCCACCGTGGGTGCC
	10870	>URS0000C6388E_6211 Echinococcus multilocularis tRNA	AATCCTGCGACCCGAGTTCAAATCTCGGTGGAACCTC
	10384	>URS0000078842_6211 Echinococcus multilocularis tRNA	ACGCGGGCGGCCCGGGTTC
	6849	>URS000051804B_6211 Echinococcus multilocularis tRNA	ATCTGAAGGTCGCGAGTTCGAGTCTCGCTCTGGGCACC
	5949	>URS000010DE3B_6211 Echinococcus multilocularis tRNA-Ser	AGAGAAAATTGTGGAGTTACTGCTAATAATT
	4611	>URS00001D3231_6211 Echinococcus multilocularis tRNA	GCGTCAGTAGTGTAGCGGTATCATGCATGCCT
	4135	>URS000058E81A_6211 Echinococcus multilocularis tRNA	TAACCCAGAGGACCGTGGA
	3785	>URS00004AAEC5_6211 Echinococcus multilocularis tRNA	TCCGCGATAGTATAGTGGTGAGTATCTCCGCCTG
	3551	>URS00003D73B0_6210 Echinococcus granulosus transfer RNA-Gly	GCGTGTGTGGTGTAGCGGTTAGCATGGCTGCC
	3550	>URS000029C10B_6211 Echinococcus multilocularis tRNA	GGCCGTAATAGTCTAGTGGTTAGGACATCGCGTTG
	3284	>URS000011B96A_6211 Echinococcus multilocularis tRNA	GGTTCCATGGTGTAGTGGTTAGCACTCAGGACTCTG
	2695	>URS00004DD1D9_6211 Echinococcus multilocularis tRNA	AGCAGTCGATCCGGGTTCGACTCCCGGCACACGCACC
	1988	>URS0000204756_6211 Echinococcus multilocularis tRNA	GGGGGTATAGCTCAGTGGTAGAGCATTCGACTG
	1868	>URS0000230BF9_6211 Echinococcus multilocularis tRNA	GGGGTACTAGCTCAAATGGT
	1742	>URS00003AFB39_6211 Echinococcus multilocularis tRNA	CGCGGAAGGACCCCAGTTCGAGCCTGGGTCGAACCACC
	1352	>URS000056F9AC_6210 Echinococcus granulosus transfer RNA-Arg	ATCAGAAGATTGCAGGTTCGAGTCCTGCCAGGGTCGCC
	1279	>URS00000CE8A4_6211 Echinococcus multilocularis tRNA	CCGACGATAGCTCAGTTGGC
	968	>URS00001B60EB_6210 Echinococcus granulosus tRNA	GGGGATGTAGCTCAGTGGTAGAGCGCTCGCTT
	959	>URS0000C76AA4_6210 Echinococcus granulosus tRNA	ATGCGAGAGGCCCCGGGTTC
	822	>URS0000230BF9_6211 Echinococcus multilocularis tRNA	ATGCGAGAGGTACTGGGATC
	804	>URS000052B0C8_6211 Echinococcus multilocularis tRNA-Asp	TCTTGTTGATGGTGATTTTTTATCAGGTTACTC
	803	>URS000024D159_6211 Echinococcus multilocularis tRNA-Cys	GAATGCGAGTAATGGTTGGTTTTGCAAAAGCTGATT
	775	>URS00000F8675_6211 Echinococcus multilocularis tRNA	TAAACCAGGGGTCGAGAGTTC
	753	>URS00003E56AA_519352 Echinococcus canadensis tRNA-Ser (UCN)	ACCTGTGTTTATATTTGATT
	656	>URS000057421B_6210 Echinococcus granulosus tRNA	AAATCCATTGGGGACTCCCCGCGCAGGTTCGAATCCTGCTCGCGACGCC
	535	>URS00004E3ECC_6211 Echinococcus multilocularis tRNA	TAAACCAGGGGTCGGGAGTTCAAGTCTCCCCGAGGGCACC
	520	>URS00001D869F_6211 Echinococcus multilocularis tRNA	CACGCAGAAGGTCCCCGGTTCGAACCCGGGTCGAGTCACC
	414	>URS00004A9DDC_6210 Echinococcus granulosus tRNA	TGCGAGAGGTCCCGGGTTCAAATCCCGGCTGAGCC
	407	>URS00002685C5_6211 Echinococcus multilocularis tRNA	GGCCGGATAGCTCAGTCGGTTAGAGCGTCGTG
	367	>URS0000030F36_6210 Echinococcus granulosus transfer RNA-Arg	TAAGTAGAAGATTGTGGGTT
	367	>URS0000153E0F_6210 Echinococcus granulosus transfer RNA-Gly	ACGCATGCGACCCGGGTTC
	367	>URS000051804B_6211 Echinococcus multilocularis tRNA	GCCCGGGTAGCGCAGTCGG
	365	>URS0000082541_6210 Echinococcus granulosus tRNA	ATCAGAAGATTCCAGGTTCGAATCCTGGCGCGCTCGCC
	357	>URS000029C10B_6211 Echinococcus multilocularis tRNA	CCGCGAGAACCCAGGTTCGAATCCTGGT
S100 Metacestode vesicular fluid (Active metacestodes)	1183465	>URS00000F3CC8_6211 Echinococcus multilocularis tRNA	TCCCTGATGGTCTAGCGGTTAGGATTCCTGGCT
	596691	>URS000036F3DD_6211 Echinococcus multilocularis tRNA	GCCCGGATAGCTCAGTCGGTAGAGCATCAGACT
	490254	>URS000017F12B_6211 Echinococcus multilocularis tRNA	GCGCCGGTGGTTCAGTGGTAGAATGCTCGCC
	481954	>URS0000132B0D_6211 Echinococcus multilocularis tRNA	TAATCTCGGGGTCGTGGGTTCGAGCCCCACATCGGGCGCC
	407814	>URS00002C5B6A_6210 Echinococcus granulosus transfer RNA-Glu	TCCCTGATGGTCTAGCGGTTAGGATTCCTGGTT
	323398	>URS0000153E0F_6210 Echinococcus granulosus transfer RNA-Gly	GCGTCAGTAGTGTAGGGGTATCATGCATGCCT
	299384	>URS0000132B0D_6211 Echinococcus multilocularis tRNA	GCCCGGTTAGCTCAGTCGGTAGAGCACGAGACT
	299129	>URS000036F3DD_6211 Echinococcus multilocularis tRNA	ATCTGAGGGTCCAGGGTTCGAGTCCCTGTTCGGGCGCC
	239378	>URS0000418301_6210 Echinococcus granulosus transfer RNA-Pro	GGCTCAGTGGTCTAGGGGTATGATTCTCGCT
	174727	>URS00003D73B0_6210 Echinococcus granulosus transfer RNA-Gly	GCGTGTGTGGTGTAGCGGTTAGCATGGCTGCC
	120977	>URS00004AAEC5_6211 Echinococcus multilocularis tRNA	ACGTGGAAGACCCGGGTTCAATTCCCGGTCGCGGAGCC
	84753	>URS00002C5B6A_6210 Echinococcus granulosus transfer RNA-Glu	CCCAGGCGGCCCGGGTTCAACTCCCGGTCAGGGAGC
	80804	>URS000000D868_6211 Echinococcus multilocularis tRNA	GGCTCAGTGGTCTAGGGGTATGATTCGCGCTT
	76979	>URS0000204756_6211 Echinococcus multilocularis tRNA	GGGGGTATAGCTCAGTGGTAGAGCATTCG
	69730	>URS00004DD1D9_6211 Echinococcus multilocularis tRNA	AGCAGTCGATCCGGGTTCGACTCCCGGCACACGCACC
	68731	>URS00002685C5_6211 Echinococcus multilocularis tRNA	ACGCGAATGTCGAGGGTTCGAGCCCCTCTCTGGCCACC
	54594	>URS000061EE95_6211 Echinococcus multilocularis tRNA	AGTAGAAGATTGTGGGTTCGAGTCCCACCGTGGGTGC
	47291	>URS0000C6388E_6211 Echinococcus multilocularis tRNA	AATCCTGCGACCCGAGTTCAAATCTCGGTGGAACCTC
	36941	>URS00001A52C7_6211 Echinococcus multilocularis tRNA	GGCCTGGTGGTCTAGGGGTATGATACTCGCTT
	36333	>URS00001B60EB_6210 Echinococcus granulosus tRNA	GGGGATGTAGCTCAGTGGTAGAGCGCTCGC
	34479	>URS00005CA644_6211 Echinococcus multilocularis tRNA	TTAACCGAAAGGTTGGTGGTTCGAGCCCACCCGAGGGCGCC
	28390	>URS000051804B_6211 Echinococcus multilocularis tRNA	ATCTGAAGGTCGCGAGTTCGAGTCTCGCTCTGGGCACC
	27967	>URS0000082541_6210 Echinococcus granulosus tRNA	ATCAGAAGATTCCAGGTTCGAATCCTGGCGCGCTCGCC
	24204	>URS00001D869F_6211 Echinococcus multilocularis tRNA	CGCAGAAGGTCCCCGGTTCGAACCCGGGTCGAGTCACC
	22539	>URS000056F9AC_6210 Echinococcus granulosus transfer RNA-Arg	ATCAGAAGATTGCAGGTTCGAGTCCTGCCAGGGTCGC
	17182	>URS00004E3ECC_6211 Echinococcus multilocularis tRNA	AACCAGGGGTCGGGAGTTCAAGTCTCCCCGAGGGCACC
	17021	>URS00003AFB39_6211 Echinococcus multilocularis tRNA	CGCGGAAGGACCCCAGTTCGAGCCTGGGTCGAACCACC
	15240	>URS00000CE8A4_6211 Echinococcus multilocularis tRNA	CCGACGATAGCTCAGTTGGC
	15160	>URS00001D3231_6211 Echinococcus multilocularis tRNA	GCGTCAGTAGTGTAGCGGTATCATGCATGCCT
	9857	>URS00000F8675_6211 Echinococcus multilocularis tRNA	AACCAGGGGTCGAGAGTTCGATTCTCTCCGAGGGCACC
	7699	>URS000029C10B_6211 Echinococcus multilocularis tRNA	GGCCGTAATAGTCTAGTGGTTAGGACATCGCGTTG
	7296	>URS0000141F21_6211 Echinococcus multilocularis tRNA	ATGCGGAGGTCGAGAGTTCGAGCCTCTCCAGGGGCACC
	6622	>URS00004AAEC5_6211 Echinococcus multilocularis tRNA	TCCGCGATAGTATAGTGGTGAGTATCTCCGCCTG
	6037	>URS0000030F36_6210 Echinococcus granulosus transfer RNA-Arg	AGTAGAAGATTGTGGGTT
	5329	>URS000011B96A_6211 Echinococcus multilocularis tRNA	GGTTCCATGGTGTAGTGG
	4363	>URS000056CC08_6210 Echinococcus granulosus transfer RNA-Cys	TCGAGAGGTCCCCGGTTCAAGCCCGGGTGCCCCCT
	4021	>URS000058E81A_6211 Echinococcus multilocularis tRNA	TAACCCAGAGGACCGTGGATCGAAACCACGCTCTGCTACC
	3387	>URS00002685C5_6211 Echinococcus multilocularis tRNA	GGCCGGATAGCTCAGTCGGTTAGAGCGTCGTG
	2948	>URS00001E21A6_6211 Echinococcus multilocularis tRNA	ATCCATTGGGGATTCCCCGCGTGAGTTCGAATCTCACCTGCGTCGCC
	2676	>URS000059C3F1_6210 Echinococcus granulosus transfer RNA-Arg	CCCAGAAGGTTGTGGGTTCGAATCCCACTTGCGGTACC
	2510	>URS00001A52C7_6211 Echinococcus multilocularis tRNA	TGCGAGTGGTCCCGGGTTCAAATCCCGGCCAGGCC
	2408	>URS000010DE3B_6211 Echinococcus multilocularis tRNA-Ser	AGAGAAAATTGTGGAGTTACTGCTAATAATT
	2141	>URS000055D05C_6211 Echinococcus multilocularis tRNA	CACCAGTCTGAAAGGGCGCGGGTTCGAATCCCGCCGCTGTCACC
	2101	>URS000029C10B_6211 Echinococcus multilocularis tRNA	CCGCGAGAACCCAGGTTCGAATCCTGGTTACGGCAC
	1890	>URS00002FA317_6211 Echinococcus multilocularis tRNA	AACCAGGGGTCGAGAGTTCGAATCTCTCCGAGGGCACC
	1562	>URS0000C30234_6210 Echinococcus granulosus tRNA	ATCTGAGGGTCCAGGGTTCGAGTCCCTG
	1273	>URS0000078842_6211 Echinococcus multilocularis tRNA	CGCGGGCGGCCCGGGTTC
	1130	>URS000014BE37_6211 Echinococcus multilocularis tRNA-Val	CACGCGAGAGAACTCGGT
	916	>URS0000558612_6211 Echinococcus multilocularis tRNA	ATCAGAAGATTCCAGGTTCGACTCCTGGCGCGCTCGCC
	903	>URS00002019A1_6211 Echinococcus multilocularis tRNA	GCCCGGATAGCTCAGTCGGTAGAGCACCAGACT
	896	>URS00003E65B3_6211 Echinococcus multilocularis tRNA	TGCGCGAGGTCCCGGGTTCGAATCCCGGCTGAGCC
	884	>URS000051804B_6211 Echinococcus multilocularis tRNA	GCCCGGGTAGCGCAGTCGG
	712	>URS00004A9DDC_6210 Echinococcus granulosus tRNA	TGCGAGAGGTCCCGGGTTCAAATCCCGGCTGAGCC
	555	>URS0000124444_6210 Echinococcus granulosus transfer RNA-Arg	ATCAGAAGATTCCAGGTTCGAATCCTGGCGCGCTCG
	544	>URS0000204756_6211 Echinococcus multilocularis tRNA	GGGGGTATAGCTCAGTGGTAGAGCATTCGACC
	535	>URS00001E6178_6211 Echinococcus multilocularis tRNA	ATCCATTGGGGATTCCCCGCGTG
	524	>URS000058E81A_6211 Echinococcus multilocularis tRNA	AGCAGAGTGGCGCAGTGGAAGCGTGCTGGGC
	462	>URS0000436583_6211 Echinococcus multilocularis tRNA	CACCGGTCCGAAAGGGCGTGGGTTCGAATCCCACCGCTGCCACC
	442	>URS0000560C75_6211 Echinococcus multilocularis tRNA	AATCCTGCGACCCGAGTTCGAATCTCGGTGGGACCTC
	421	>URS00001D869F_6211 Echinococcus multilocularis tRNA	GGCTCGGTGGTGTAGCGG
	383	>URS000057421B_6210 Echinococcus granulosus tRNA	AAATCCATTGGGGACTCCCCGCGCAGGTTCGAATCCTGCTCGCGACGCC
	378	>URS00002D6FD1_6210 Echinococcus granulosus Selenocysteine transfer RNA	AACCTGTAGCCGATTAGCGTCGGAGCGGTTCAATTCCGCCTTCCTGGCGC
	365	>URS00000A8A0D_6211 Echinococcus multilocularis tRNA-Glu	AGATGGTTGTTTTAACTGAACAGATC
	360	>URS00000F6AB8_6211 Echinococcus multilocularis tRNA-Trp	AACATTTAGGGGCTGGTTGGTCATCT
P100 Culture medium (Transitional metacestodes)	100762	>URS00002C5B6A_6210 Echinococcus granulosus transfer RNA-Glu	TCCCTGATGGTCTAGCGGTTAGGATTCCTGGTT
	91166	>URS00000F3CC8_6211 Echinococcus multilocularis tRNA	TCCCTGATGGTCTAGCGGTTAGGATTCCTGGCT
	69176	>URS0000418301_6210 Echinococcus granulosus transfer RNA-Pro	GGCTCAGTGGTCTAGGGGTATGATTCTCGCTT
	65319	>URS000036F3DD_6211 Echinococcus multilocularis tRNA	GCCCGGATAGCTCAGTCGGTAGAGCATCAGAC
	58874	>URS000017F12B_6211 Echinococcus multilocularis tRNA	GCGCCGGTGGTTCAGTGGTAGAATGCTCGCC
	55064	>URS0000132B0D_6211 Echinococcus multilocularis tRNA	TAATCTCGGGGTCGTGGGTTCGAGCCCCACATCGGGCGCC
	43954	>URS000036F3DD_6211 Echinococcus multilocularis tRNA	TAATCTGAGGGTCCAGGGTTCGAGTCCCTGTTCGGGCGC
	38935	>URS00001A52C7_6211 Echinococcus multilocularis tRNA	GGCCTGGTGGTCTAGGGGTATGATACTCGCTT
	26084	>URS0000132B0D_6211 Echinococcus multilocularis tRNA	GCCCGGTTAGCTCAGTCGGTAGAGCACGAGAC
	21575	>URS00004AAEC5_6211 Echinococcus multilocularis tRNA	ACGTGGAAGACCCGGGTTCAATTCCCGGTCGCGGAGC
	16139	>URS00005CA644_6211 Echinococcus multilocularis tRNA	TAACCGAAAGGTTGGTGGTTCGAGCCCACCCGAGGGCG
	15667	>URS000000D868_6211 Echinococcus multilocularis tRNA	GGCTCAGTGGTCTAGGGGTATGATTCGCGCTT
	12239	>URS00002685C5_6211 Echinococcus multilocularis tRNA	TAACGCGAATGTCGAGGGTTCGAGCCCCTCTCTGGCCAC
	10609	>URS00002C5B6A_6210 Echinococcus granulosus transfer RNA-Glu	CCAGGCGGCCCGGGTTCAACTCCCGGTCAGGGAGC
	9842	>URS00003D73B0_6210 Echinococcus granulosus transfer RNA-Gly	GCGTGTGTGGTGTAGCGGTTAGCATGGCTGCC
	8856	>URS000061EE95_6211 Echinococcus multilocularis tRNA	TAAGTAGAAGATTGTGGGTTCGAGTCCCACCGTGGGTGC
	8013	>URS000051804B_6211 Echinococcus multilocularis tRNA	ATCTGAAGGTCGCGAGTTCGAGTCTCGCTCTGGGCAC
	7132	>URS0000078842_6211 Echinococcus multilocularis tRNA	CCACGCGGGCGGCCCGGGTTCGATTCCCGGCCGGCGCACC
	6047	>URS0000C6388E_6211 Echinococcus multilocularis tRNA	ATCCTGCGACCCGAGTTCAAATCTCGGTGGAACCT
	5365	>URS0000204756_6211 Echinococcus multilocularis tRNA	GGGGGTATAGCTCAGTGGTAGAGC
	3777	>URS00004AAEC5_6211 Echinococcus multilocularis tRNA	TCCGCGATAGTATAGTGGTGAGTATCTCCGCCTG
	3723	>URS0000153E0F_6210 Echinococcus granulosus transfer RNA-Gly	GCGTCAGTAGTGTAGGGGTATCATGCATGCCT
	2765	>URS00002D6FD1_6210 Echinococcus granulosus Selenocysteine transfer RNA	TCAAACCTGTAGCCGATTAGCGTCGGAGCGGTTCAATTCCGCCTTCCTGGCGC
	2657	>URS00002685C5_6211 Echinococcus multilocularis tRNA	GGCCGGATAGCTCAGTCGGTTAGAGCGTCGTG
	2513	>URS00001B60EB_6210 Echinococcus granulosus tRNA	GGGGATGTAGCTCAGTGGTAGAGC
	2259	>URS00005626EA_6211 Echinococcus multilocularis tRNA-Ala	TAGGTATATACCTCTGTGTT
	2210	>URS00004117F3_460528 Echinococcus felidis tRNA-Tyr	AAACCCTTTGAAATCTCTGTAGTTAATCAG
	2081	>URS000029C10B_6211 Echinococcus multilocularis tRNA	GGCCGTAATAGTCTAGTGGTTAGGACATCGCGTTG
	1320	>URS00000CE8A4_6211 Echinococcus multilocularis tRNA	CCGACGATAGCTCAGTTGGC
	1119	>URS0000230BF9_6211 Echinococcus multilocularis tRNA	ATGCGAGAGGTACTGGGATC
	1093	>URS00003AFB39_6211 Echinococcus multilocularis tRNA	CGCGGAAGGACCCCAGTTCGAGCCTGGGTCGAACC
	1057	>URS000051804B_6211 Echinococcus multilocularis tRNA	GCCCGGGTAGCGCAGTCGG
	881	>URS00001D869F_6211 Echinococcus multilocularis tRNA	CGCAGAAGGTCCCCGGTTCGAACCCGGGTCGAGTCA
	806	>URS00004DD1D9_6211 Echinococcus multilocularis tRNA	AAGCAGTCGATCCGGGTTCGACTCCCGGCACACGCAC
	665	>URS0000436583_6211 Echinococcus multilocularis tRNA	CACCGGTCCGAAAGGGCGTGGGTTCGAATCCCACCGCTGCCAC
	439	>URS00004E3ECC_6211 Echinococcus multilocularis tRNA	TAAACCAGGGGTCGGGAGT
	417	>URS000055D05C_6211 Echinococcus multilocularis tRNA	CACCAGTCTGAAAGGGCGCGGGTTCGAATCCCGCCGCTGTCAC
	386	>URS000011B96A_6211 Echinococcus multilocularis tRNA	GGTTCCATGGTGTAGTGGTTAGCACTCAGGACTCTG
S100 Culture medium (Transitional metacestodes)	162839	>URS0000132B0D_6211 Echinococcus multilocularis tRNA	GGTCGTGGGTTCGAGCCCCACATCGGGC
	149762	>URS00001B60EB_6210 Echinococcus granulosus tRNA	GGGGATGTAGCTCAGTGGTAGAGC
	46027	>URS0000418301_6210 Echinococcus granulosus transfer RNA-Pro	GGCTCAGTGGTCTAGGGGTATGATTCTCGCT
	36143	>URS000017F12B_6211 Echinococcus multilocularis tRNA	GCGCCGGTGGTTCAGTGGTAGAATGCTCGCC
	26181	>URS00000F8675_6211 Echinococcus multilocularis tRNA	GCCTTCGTAGCTCAGGGG
	21864	>URS00004DD1D9_6211 Echinococcus multilocularis tRNA	AGCAGTCGATCCGGGTTCGACTCCCGGCACACGCA
	17017	>URS00002C5B6A_6210 Echinococcus granulosus transfer RNA-Glu	TCCCTGATGGTCTAGCGGTTAGGATTCCT
	17002	>URS00000F3CC8_6211 Echinococcus multilocularis tRNA	TCCCTGATGGTCTAGCGGTTAGGATTCCTGGCT
	14767	>URS00001A52C7_6211 Echinococcus multilocularis tRNA	GGCCTGGTGGTCTAGGGGTATGATACTCGCTT
	13568	>URS000000D868_6211 Echinococcus multilocularis tRNA	GGCTCAGTGGTCTAGGGGTATGATTCGCGCTT
	13360	>URS000036F3DD_6211 Echinococcus multilocularis tRNA	GGTCCAGGGTTCGAGTCCCTGTTCGGGCG
	13212	>URS0000230BF9_6211 Echinococcus multilocularis tRNA	CATGCGAGAGGTACTGGGATT
	10344	>URS0000230BF9_6211 Echinococcus multilocularis tRNA	GGGGTACTAGCTCAAATGG
	9618	>URS000036F3DD_6211 Echinococcus multilocularis tRNA	GCCCGGATAGCTCAGTCGGTAGAGCATCAGACT
	9454	>URS000058E81A_6211 Echinococcus multilocularis tRNA	ACCCAGAGGACCGTGGAT
	9169	>URS0000132B0D_6211 Echinococcus multilocularis tRNA	GCCCGGTTAGCTCAGTCGGTAGAGC
	5409	>URS0000C69EBC_6211 Echinococcus multilocularis tRNA	TCAAGGCGATGGACTAGAAAA
	2430	>URS0000030F36_6210 Echinococcus granulosus transfer RNA-Arg	TAAGTAGAAGATTGTGGGTT
	2133	>URS000051804B_6211 Echinococcus multilocularis tRNA	TAATCTGAAGGTCGCGAGTTC
	1923	>URS0000562CF7_6210 Echinococcus granulosus transfer RNA-Pseudo	CTTTCTGGGAATTCTGGTCCTC
	1696	>URS0000149A7B_6211 Echinococcus multilocularis tRNA	CAGGTCGCAGTCCACTCTCT
	1471	>URS00003D73B0_6210 Echinococcus granulosus transfer RNA-Gly	AGCAGTCGATCCGGGTTCGACTCCCGGCACACGC
	1444	>URS00004E3ECC_6211 Echinococcus multilocularis tRNA	ACCAGGGGTCGGGAGTTCAAGTCTCCCCGAGGGCA
	1136	>URS000029C10B_6211 Echinococcus multilocularis tRNA	GCCGTAATAGTCTAGTGGTTAGGACATCGC
	1069	>URS00003D73B0_6210 Echinococcus granulosus transfer RNA-Gly	GCGTGTGTGGTGTAGCGGTTAGCATGGCTGCC
	969	>URS0000C76AA4_6210 Echinococcus granulosus tRNA	TGCGAGAGGCCCCGGGTTCGATCCCCGGCA
	894	>URS00001A52C7_6211 Echinococcus multilocularis tRNA	TGCGAGTGGTCCCGGGTT
	863	>URS00001D869F_6211 Echinococcus multilocularis tRNA	GGCTCGGTGGTGTAGCGG
	831	>URS00000F8675_6211 Echinococcus multilocularis tRNA	ACCAGGGGTCGAGAGTTC
	604	>URS0000153E0F_6210 Echinococcus granulosus transfer RNA-Gly	GCGTCAGTAGTGTAGGGGTATCATGCATGCC
	569	>URS000045205D_6211 Echinococcus multilocularis tRNA	TAAACCAGGGGTCGAGAGT
	546	>URS00003AFB39_6211 Echinococcus multilocularis tRNA	GGTTCGGTGGTGTAGTGG
	536	>URS00002C5B6A_6210 Echinococcus granulosus transfer RNA-Glu	CAGGCGGCCCGGGTTCAACTCCCGGTCAGGG
	491	>URS000012440D_6211 Echinococcus multilocularis tRNA	AATGCACTTTCTGGGAATTC
	480	>URS000061EE95_6211 Echinococcus multilocularis tRNA	GTAGAAGATTGTGGGTTCGAGTCCCACCGTGGGTG
	431	>URS0000204756_6211 Echinococcus multilocularis tRNA	GGGGGTATAGCTCAGTGGTAGAGCATTCGA
	420	>URS0000204756_6211 Echinococcus multilocularis tRNA	GATCTGCAGTCGAATGCTCT
	411	>URS00001D869F_6211 Echinococcus multilocularis tRNA	GCAGACGTGATGACCGCTAC
P100 Metacestode vesicular fluid (non-stained, Transitional metacestodes)	152978	>URS0000132B0D_6211 Echinococcus multilocularis tRNA	TAATCTCGGGGTCGTGGGTTCGAGCCCCACATCGGGCGCC
	124780	>URS00000F3CC8_6211 Echinococcus multilocularis tRNA	TCCCTGATGGTCTAGCGGTTAGGATTCCTGGCT
	106827	>URS0000132B0D_6211 Echinococcus multilocularis tRNA	GCCCGGTTAGCTCAGTCGGTAGAGCACGAGACT
	101210	>URS0000418301_6210 Echinococcus granulosus transfer RNA-Pro	GGCTCAGTGGTCTAGGGGTATGATTCTCGCTT
	97596	>URS00002C5B6A_6210 Echinococcus granulosus transfer RNA-Glu	TCCCTGATGGTCTAGCGGTTAGGATTCCTGGTT
	88818	>URS00001A52C7_6211 Echinococcus multilocularis tRNA	GGCCTGGTGGTCTAGGGGTATGATACTCGCTT
	84312	>URS000017F12B_6211 Echinococcus multilocularis tRNA	GCGCCGGTGGTTCAGTGGTAGAATGCTCGCC
	44905	>URS00004AAEC5_6211 Echinococcus multilocularis tRNA	ACGTGGAAGACCCGGGTTCAATTCCCGGTCGCGGAGC
	33102	>URS000000D868_6211 Echinococcus multilocularis tRNA	GGCTCAGTGGTCTAGGGGTATGATTCGCGCTT
	25689	>URS00002685C5_6211 Echinococcus multilocularis tRNA	TAACGCGAATGTCGAGGGTTCGAGCCCCTCTCTGGCCACC
	22238	>URS00005CA644_6211 Echinococcus multilocularis tRNA	TAACCGAAAGGTTGGTGGTTCGAGCCCACCCGAGGGCG
	19877	>URS00002C5B6A_6210 Echinococcus granulosus transfer RNA-Glu	CAGGCGGCCCGGGTTCAACTCCCGGTCAGGGAGC
	18265	>URS0000078842_6211 Echinococcus multilocularis tRNA	CCACGCGGGCGGCCCGGGTTCGATTCCCGGCCGGCGCACC
	17145	>URS000036F3DD_6211 Echinococcus multilocularis tRNA	TAATCTGAGGGTCCAGGGTTCGAGTCCCTGTTCGGGCGC
	14913	>URS0000153E0F_6210 Echinococcus granulosus transfer RNA-Gly	GCGTCAGTAGTGTAGGGGTATCATGCATGCCT
	10180	>URS000010DE3B_6211 Echinococcus multilocularis tRNA-Ser	AGAGAAAATTGTGGAGTTACTGCTAATAATT
	10034	>URS000029C10B_6211 Echinococcus multilocularis tRNA	GGCCGTAATAGTCTAGTGGTTAGGACATC
	9013	>URS000051804B_6211 Echinococcus multilocularis tRNA	ATCTGAAGGTCGCGAGTTCGAGTCTCGCTCTGGGCAC
	8495	>URS0000C6388E_6211 Echinococcus multilocularis tRNA	AATCCTGCGACCCGAGTTCAAATCTCGGTGGAACCTC
	6258	>URS000061EE95_6211 Echinococcus multilocularis tRNA	TAAGTAGAAGATTGTGGGTTCGAGTCCCACCGTGGGTGC
	5220	>URS00004AAEC5_6211 Echinococcus multilocularis tRNA	TCCGCGATAGTATAGTGGTGAGTATCTCCGCCTG
	5123	>URS00003D73B0_6210 Echinococcus granulosus transfer RNA-Gly	GCGTGTGTGGTGTAGCGGTTAGCATGGCTGCC
	4785	>URS00004DD1D9_6211 Echinococcus multilocularis tRNA	AGCAGTCGATCCGGGTTCGACTCCCGGCACACGCACC
	4639	>URS0000204756_6211 Echinococcus multilocularis tRNA	GGGGGTATAGCTCAGTGGTAGAGCATTCGAC
	4391	>URS000011B96A_6211 Echinococcus multilocularis tRNA	GGTTCCATGGTGTAGTGGTTAGCACTCAGGACTCTG
	3044	>URS0000230BF9_6211 Echinococcus multilocularis tRNA	GGGGTACTAGCTCAAATGGT
	2843	>URS00001B60EB_6210 Echinococcus granulosus tRNA	GGGGATGTAGCTCAGTGGTAGAGCGCTCGCTTT
	2681	>URS00001D3231_6211 Echinococcus multilocularis tRNA	GCGTCAGTAGTGTAGCGGTATCATGCATGCCT
	2511	>URS00000CE8A4_6211 Echinococcus multilocularis tRNA	CCGACGATAGCTCAGTTGGC
	2271	>URS000058E81A_6211 Echinococcus multilocularis tRNA	TAACCCAGAGGACCGTGGA
	2238	>URS0000230BF9_6211 Echinococcus multilocularis tRNA	ATGCGAGAGGTACTGGGATC
	1588	>URS00002685C5_6211 Echinococcus multilocularis tRNA	GGCCGGATAGCTCAGTCGGTTAGAGCGTCGTG
	1503	>URS00004117F3_460528 Echinococcus felidis tRNA-Tyr	TAAACCCTTTGAAATCTCTGTAGTTAATCAG
	1200	>URS00003E56AA_519352 Echinococcus canadensis tRNA-Ser (UCN)	ACCTGTGTTTATATTTGATT
	1064	>URS00003AFB39_6211 Echinococcus multilocularis tRNA	CGCGGAAGGACCCCAGTTCGAGCCTGGGTCGAACCACC
	1002	>URS000052B0C8_6211 Echinococcus multilocularis tRNA-Asp	TCTTGTTGATGGTGATTTTTTATCAGGTTACTC
	968	>URS000024D159_6211 Echinococcus multilocularis tRNA-Cys	GAATGCGAGTAATGGTTGGTTTTGCAAAAGCTGATT
	840	>URS000056F9AC_6210 Echinococcus granulosus transfer RNA-Arg	ATCAGAAGATTGCAGGTTCGAGTCCTGCCAGGGTCGCC
	765	>URS00000F8675_6211 Echinococcus multilocularis tRNA	TAAACCAGGGGTCGAGAGTTC
	556	>URS000051804B_6211 Echinococcus multilocularis tRNA	GCCCGGGTAGCGCAGTCGG
	443	>URS000045205D_6211 Echinococcus multilocularis tRNA	TAAACCAGGGGTCGAGAGT
	424	>URS0000082541_6210 Echinococcus granulosus tRNA	ATCAGAAGATTCCAGGTTCGAATCCTGGCGCGCTCGCC
	408	>URS0000C76AA4_6210 Echinococcus granulosus tRNA	ATGCGAGAGGCCCCGGGTTC
	381	>URS00003293E5_6210 Echinococcus granulosus transfer RNA-Gln	GGTTCCATGGTGTAGTGGTTAGCACTCAGGACTCTGAATCCTGCGACCCGAGTTC
	356	>URS00005626EA_6211 Echinococcus multilocularis tRNA-Ala	TAGGTATATACCTCTGTGTT
S100 Metacestode vesicular fluid (non-stained, Transitional metacestodes)	573256	>URS00002C5B6A_6210 Echinococcus granulosus transfer RNA-Glu	TCCCTGATGGTCTAGCGGTTAGGATTCCTGGTT
	493291	>URS000036F3DD_6211 Echinococcus multilocularis tRNA	ATCTGAGGGTCCAGGGTTCGAGTCCCTGTTCGGGCGC
	452526	>URS00000F3CC8_6211 Echinococcus multilocularis tRNA	TCCCTGATGGTCTAGCGGTTAGGATTCCTGGCT
	366587	>URS00004AAEC5_6211 Echinococcus multilocularis tRNA	CGTGGAAGACCCGGGTTCAATTCCCGGTCGCGGAGCC
	352163	>URS000036F3DD_6211 Echinococcus multilocularis tRNA	GCCCGGATAGCTCAGTCGGTAGAGCATCAGAC
	332597	>URS0000132B0D_6211 Echinococcus multilocularis tRNA	TAATCTCGGGGTCGTGGGTTCGAGCCCCACATCGGGCGCC
	163720	>URS000017F12B_6211 Echinococcus multilocularis tRNA	GCGCCGGTGGTTCAGTGGTAGAATGCTCGCC
	107224	>URS00004DD1D9_6211 Echinococcus multilocularis tRNA	AGCAGTCGATCCGGGTTCGACTCCCGGCACACGCACC
	92713	>URS000058E81A_6211 Echinococcus multilocularis tRNA	CCCAGAGGACCGTGGATC
	79270	>URS0000418301_6210 Echinococcus granulosus transfer RNA-Pro	GGCTCAGTGGTCTAGGGGTATGATTCTCGCT
	70608	>URS00003D73B0_6210 Echinococcus granulosus transfer RNA-Gly	GCGTGTGTGGTGTAGCGGTTAGCATGGCTGCC
	57780	>URS00002C5B6A_6210 Echinococcus granulosus transfer RNA-Glu	CCCAGGCGGCCCGGGTTCAACTCCCGGTCAGGGAGC
	55120	>URS00001B60EB_6210 Echinococcus granulosus tRNA	GGGGATGTAGCTCAGTGGTAGAGCGCTCGC
	45548	>URS000000D868_6211 Echinococcus multilocularis tRNA	GGCTCAGTGGTCTAGGGGTATGATTCGCGCTT
	41269	>URS0000132B0D_6211 Echinococcus multilocularis tRNA	GCCCGGTTAGCTCAGTCGGTAGAGCACGAGAC
	34167	>URS00005CA644_6211 Echinococcus multilocularis tRNA	ACCGAAAGGTTGGTGGTTCGAGCCCACCCGAGGGCGC
	32570	>URS00003AFB39_6211 Echinococcus multilocularis tRNA	CGCGGAAGGACCCCAGTTCGAGCCTGGGTCGAACC
	30124	>URS000061EE95_6211 Echinococcus multilocularis tRNA	GTGGGTTCGAGTCCCACCGTGGGTGC
	29507	>URS00001A52C7_6211 Echinococcus multilocularis tRNA	GGCCTGGTGGTCTAGGGGTATGATACTCGCTT
	24612	>URS00001D869F_6211 Echinococcus multilocularis tRNA	CGCAGAAGGTCCCCGGTTCGAACCCGGGTCGAGTCACC
	20751	>URS000056CC08_6210 Echinococcus granulosus transfer RNA-Cys	TCGAGAGGTCCCCGGTTCAAGCCCGGGTGCCCCCT
	20596	>URS00004E3ECC_6211 Echinococcus multilocularis tRNA	AACCAGGGGTCGGGAGTT
	18592	>URS00002685C5_6211 Echinococcus multilocularis tRNA	ACGCGAATGTCGAGGGTTCGAGCCCCTCTCTGGCCACC
	15999	>URS000051804B_6211 Echinococcus multilocularis tRNA	ATCTGAAGGTCGCGAGTT
	15658	>URS0000230BF9_6211 Echinococcus multilocularis tRNA	CGAGAGGTACTGGGATCG
	15266	>URS00000F8675_6211 Echinococcus multilocularis tRNA	GCCTTCGTAGCTCAGGGG
	13881	>URS0000078842_6211 Echinococcus multilocularis tRNA	CGCGGGCGGCCCGGGTTC
	12986	>URS00002685C5_6211 Echinococcus multilocularis tRNA	GGCCGGATAGCTCAGTCGG
	9855	>URS00000CE8A4_6211 Echinococcus multilocularis tRNA	CCGACGATAGCTCAGTTGGC
	8164	>URS00003D73B0_6210 Echinococcus granulosus transfer RNA-Gly	AGCAGTCGATCCGGGTTCGACTCCCGGCACACGC
	7985	>URS000056F9AC_6210 Echinococcus granulosus transfer RNA-Arg	ATCAGAAGATTGCAGGTTCGAGTCCTGCCAGGGTCGC
	6673	>URS00001A52C7_6211 Echinococcus multilocularis tRNA	TGCGAGTGGTCCCGGGTTCAAATCCCGGCCAGGCC
	6610	>URS0000141F21_6211 Echinococcus multilocularis tRNA	ATGCGGAGGTCGAGAGTT
	6545	>URS00004A9DDC_6210 Echinococcus granulosus tRNA	TGCGAGAGGTCCCGGGTTCAAATCCCGGCTGAGCC
	6202	>URS00003E65B3_6211 Echinococcus multilocularis tRNA	TGCGCGAGGTCCCGGGTTCGAATCCCGGCTGAGCC
	5402	>URS0000153E0F_6210 Echinococcus granulosus transfer RNA-Gly	GCGTCAGTAGTGTAGGGGTATCATGCATGCCT
	5340	>URS00001E6178_6211 Echinococcus multilocularis tRNA	ATCCATTGGGGATTCCCCGCGTG
	5216	>URS00000F8675_6211 Echinococcus multilocularis tRNA	AACCAGGGGTCGAGAGTTCGATTCTCTCCGAGGGCACC
	5708	>URS0000C30234_6210 Echinococcus granulosus tRNA	ATCTGAGGGTCCAGGGTTCGAGTCCCTGTTC
	4089	>URS0000082541_6210 Echinococcus granulosus tRNA	ATCAGAAGATTCCAGGTTCGAATCCTGGCGCGCTCGC
	4049	>URS0000204756_6211 Echinococcus multilocularis tRNA	GGGGGTATAGCTCAGTGGTAGAGCATTCG
	3924	>URS000057421B_6210 Echinococcus granulosus tRNA	AAATCCATTGGGGACTCCCCGCGCAGG
	3841	>URS0000026B36_6211 Echinococcus multilocularis tRNA	AGCCGAAGAGTGTGGGTTC
	3536	>URS0000230BF9_6211 Echinococcus multilocularis tRNA	GGGGTACTAGCTCAAATGG
	3473	>URS000045205D_6211 Echinococcus multilocularis tRNA	AACCAGGGGTCGAGAGTT
	2913	>URS000029C10B_6211 Echinococcus multilocularis tRNA	CCGCGAGAACCCAGGTTC
	2538	>URS000029C10B_6211 Echinococcus multilocularis tRNA	GGCCGTAATAGTCTAGTGGTTAGGACATCGCGTTG
	2296	>URS000059C3F1_6210 Echinococcus granulosus transfer RNA-Arg	CCCAGAAGGTTGTGGGTTCGAATCCCACTTGCGGTA
	1846	>URS00004AAEC5_6211 Echinococcus multilocularis tRNA	TCCGCGATAGTATAGTGGTGAGTATCTCCGCCTG
	1696	>URS00001D869F_6211 Echinococcus multilocularis tRNA	GGCTCGGTGGTGTAGCGG
	1536	>URS00004E3ECC_6211 Echinococcus multilocularis tRNA	GCCCTCGTAGCTCAGGGGTTAGAGCACTGG
	1226	>URS00000FB6A0_6211 Echinococcus multilocularis tRNA	ATCTAAATGTCCCCGGTTCGATCCCGGGTCGCGGCAC
	1137	>URS000051804B_6211 Echinococcus multilocularis tRNA	GCCCGGGTAGCGCAGTCGG
	939	>URS00000CE8A4_6211 Echinococcus multilocularis tRNA	ATCCTTAGGTCGGTGGTT
	850	>URS00001D3231_6211 Echinococcus multilocularis tRNA	TGCGACCCGGGTTCGAGTCCCGGCTG
	848	>URS000058E81A_6211 Echinococcus multilocularis tRNA	ACCCAGAGGACCGTGGAT
	570	>URS00005D862B_6211 Echinococcus multilocularis tRNA	GTCAGTGTGGCCGAGCGGTC
	531	>URS0000153E0F_6210 Echinococcus granulosus transfer RNA-Gly	TGCGACCCGGGTTCGAATCCCGGCTG
	497	>URS0000124444_6210 Echinococcus granulosus transfer RNA-Arg	ATCAGAAGATTCCAGGTTCGAATCCTGGCGCGCTCG
	480	>URS00001E21A6_6211 Echinococcus multilocularis tRNA	ATCCATTGGGGATTCCCCGCGTGAGTTCGAATCTCACCTGCGTCGC
	351	>URS000011B96A_6211 Echinococcus multilocularis tRNA	GGTTCCATGGTGTAGTGG
	497	>URS0000124444_6210 Echinococcus granulosus transfer RNA-Arg	ATCAGAAGATTCCAGGTTCGAATCCTGGCGCGCTCG
	480	>URS00001E21A6_6211 Echinococcus multilocularis tRNA	ATCCATTGGGGATTCCCCGCGTGAGTTCGAATCTCACCTGCGTCGC
	351	>URS000011B96A_6211 Echinococcus multilocularis tRNA	GGTTCCATGGTGTAGTGG
P100 Metacestode vesicular fluid (stained, Transitional metacestodes)	290321	>URS00002C5B6A_6210 Echinococcus granulosus transfer RNA-Glu	TCCCTGATGGTCTAGCGGTTAGGATTCCT
	30873	>URS00002C5B6A_6210 Echinococcus granulosus transfer RNA-Glu	CCAGGCGGCCCGGGTTCAACTCCCGGTCAGGGA
	185969	>URS0000132B0D_6211 Echinococcus multilocularis tRNA	TAATCTCGGGGTCGTGGGTTCGAGCCCCACATCGGGCGC
	101169	>URS0000132B0D_6211 Echinococcus multilocularis tRNA	GCCCGGTTAGCTCAGTCGGTAGAGCACGAGAC
	182885	>URS000036F3DD_6211 Echinococcus multilocularis tRNA	GCCCGGATAGCTCAGTCGGTAGAGCATCAGAC
	62005	>URS000036F3DD_6211 Echinococcus multilocularis tRNA	TAATCTGAGGGTCCAGGGTTCGAGTCCCTGTTCGGGCGC
	142436	>URS000017F12B_6211 Echinococcus multilocularis tRNA	GCGCCGGTGGTTCAGTGGTAGAATGCTCGCC
	82434	>URS00004AAEC5_6211 Echinococcus multilocularis tRNA	ACGTGGAAGACCCGGGTTCAATTCCCGGTCGCGGAGC
	22425	>URS00004AAEC5_6211 Echinococcus multilocularis tRNA	TCCGCGATAGTATAGTGGTGAGTATCTCCGCC
	104365	>URS0000418301_6210 Echinococcus granulosus transfer RNA-Pro	GGCTCAGTGGTCTAGGGGTATGATTCTCGCTT
	91442	>URS00000F3CC8_6211 Echinococcus multilocularis tRNA	TCCCTGATGGTCTAGCGGTTAGGATTCCTGGCT
	87846	>URS00001A52C7_6211 Echinococcus multilocularis tRNA	GGCCTGGTGGTCTAGGGGTATGATACTCGCTT
	67696	>URS00002685C5_6211 Echinococcus multilocularis tRNA	TAACGCGAATGTCGAGGGTTCGAGCCCCTCTCTGGCCAC
	10205	>URS00002685C5_6211 Echinococcus multilocularis tRNA	GGCCGGATAGCTCAGTCGGTTAGAGCGTCGTG
	67681	>URS00005CA644_6211 Echinococcus multilocularis tRNA	TAACCGAAAGGTTGGTGGTTCGAGCCCACCCGAGGGCG
	33265	>URS000000D868_6211 Echinococcus multilocularis tRNA	GGCTCAGTGGTCTAGGGGTATGATTCGCGCTT
	25021	>URS000029C10B_6211 Echinococcus multilocularis tRNA	GGCCGTAATAGTCTAGTGGTTAGGACATCGC
	1972	>URS000029C10B_6211 Echinococcus multilocularis tRNA	CCGCGAGAACCCAGGTTCGAATCCTGGTTACGGCA
	23621	>URS0000078842_6211 Echinococcus multilocularis tRNA	CGCGGGCGGCCCGGGTTCGATTCCCGGCCGGCGCAC
	22275	>URS0000C6388E_6211 Echinococcus multilocularis tRNA	ATCCTGCGACCCGAGTTCAAATCTCGGTGGAACCT
	22191	>URS0000204756_6211 Echinococcus multilocularis tRNA	GGGGGTATAGCTCAGTGGTAGAGCA
	13178	>URS000051804B_6211 Echinococcus multilocularis tRNA	GCCCGGGTAGCGCAGTCGG
	7725	>URS000051804B_6211 Echinococcus multilocularis tRNA	ATCTGAAGGTCGCGAGTTCGAGTCTCGCTCTGGGCAC
	13455	>URS000061EE95_6211 Echinococcus multilocularis tRNA	TAAGTAGAAGATTGTGGGTTCGAGTCCCACCGTGGGTGC
	13066	>URS00003D73B0_6210 Echinococcus granulosus transfer RNA-Gly	GCGTGTGTGGTGTAGCGGTTAGCATGGCTGCC
	10849	>URS00001B60EB_6210 Echinococcus granulosus tRNA	GGGGATGTAGCTCAGTGGTAGAGC
	10124	>URS00003AFB39_6211 Echinococcus multilocularis tRNA	CGCGGAAGGACCCCAGTTCGAGCCTGGGTCGAACCA
	8401	>URS0000153E0F_6210 Echinococcus granulosus transfer RNA-Gly	GCGTCAGTAGTGTAGGGGTATCATGCATGCC
	7701	>URS00004117F3_460528 Echinococcus felidis tRNA-Tyr	TAAACCCTTTGAAATCTCTGTAGTTAATCAG
	5550	>URS00001D869F_6211 Echinococcus multilocularis tRNA	CGCAGAAGGTCCCCGGTTCGAACCCGGGTCGAGTCA
	1514	>URS00001D869F_6211 Echinococcus multilocularis tRNA	GGCTCGGTGGTGTAGCGG
	6741	>URS00000CE8A4_6211 Echinococcus multilocularis tRNA	CCGACGATAGCTCAGTTGGC
	4172	>URS00004E3ECC_6211 Echinococcus multilocularis tRNA	TAAACCAGGGGTCGGGAGTTCAAGTCTCCCCGAGGGCAC
	1038	>URS00004E3ECC_6211 Echinococcus multilocularis tRNA	GCCCTCGTAGCTCAGGGGTTAGAGCACTGG
	4446	>URS00002D6FD1_6210 Echinococcus granulosus Selenocysteine transfer RNA	TCGGAGCGGTTCAATTCCGCCTTCCTGGCG
	4393	>URS00004DD1D9_6211 Echinococcus multilocularis tRNA	AGCAGTCGATCCGGGTTCGACTCCCGGCACACGCAC
	3785	>URS000056F9AC_6210 Echinococcus granulosus transfer RNA-Arg	ATCAGAAGATTGCAGGTTCGAGTCCTGCCAGGGTCG
	1519	>URS00000F8675_6211 Echinococcus multilocularis tRNA	TAAACCAGGGGTCGAGAGTTCGATTCTCTCCGAGGGCAC
	1755	>URS00000F8675_6211 Echinococcus multilocularis tRNA	GCCTTCGTAGCTCAGGGG
	3192	>URS000011B96A_6211 Echinococcus multilocularis tRNA	GGTTCCATGGTGTAGTGGTTAGCACTCAGGACTCTG
	1862	>URS0000230BF9_6211 Echinococcus multilocularis tRNA	GGGGTACTAGCTCAAATGG
	1271	>URS0000230BF9_6211 Echinococcus multilocularis tRNA	ATGCGAGAGGTACTGGGATC
	2045	>URS00000FB6A0_6211 Echinococcus multilocularis tRNA	ATCTAAATGTCCCCGGTTCGATCCCGGGTCGCGGCA
	1744	>URS000058E81A_6211 Echinococcus multilocularis tRNA	TAACCCAGAGGACCGTGGA
	1571	>URS000057421B_6210 Echinococcus granulosus tRNA	ATCCATTGGGGACTCCCCGCGCAGGTTCGAATCCTGCTCGCGACGC
	1356	>URS0000436583_6211 Echinococcus multilocularis tRNA	CACCGGTCCGAAAGGGCGTGGGTTCGAATCCCACCGCTGCCAC
	1221	>URS0000141F21_6211 Echinococcus multilocularis tRNA	ATGCGGAGGTCGAGAGTTCGAGCCTCTCCAGGGGCA
	1011	>URS000056CC08_6210 Echinococcus granulosus transfer RNA-Cys	ATCGAGAGGTCCCCGGTTCAAGCCCGGGTGCCCCCT
	940	>URS000052B0C8_6211 Echinococcus multilocularis tRNA-Asp	TTGTTGATGGTGATTTTTTATCAGGTTACTC
	898	>URS000055D05C_6211 Echinococcus multilocularis tRNA	CACCAGTCTGAAAGGGCGCGGGTTCGAATCCCGCCGCTGTCAC
	864	>URS00005626EA_6211 Echinococcus multilocularis tRNA-Ala	TAGGTATATACCTCTGTGTT
	814	>URS0000082541_6210 Echinococcus granulosus tRNA	ATCAGAAGATTCCAGGTTCGAATCCTGGCGCGCTCGCC
	803	>URS00003E56AA_519352 Echinococcus canadensis tRNA-Ser (UCN)	ACCTGTGTTTATATTTGATT
	755	>URS0000030F36_6210 Echinococcus granulosus transfer RNA-Arg	TAAGTAGAAGATTGTGGGTT
	705	>URS0000149A7B_6211 Echinococcus multilocularis tRNA	TCGCAGTCCACTCTCGTGGGCGTGGGTTCGAATCCCACTTCTGACAC
	558	>URS00000A8A0D_6211 Echinococcus multilocularis tRNA-Glu	CGTGCTTTAGATGGTTGTTTTAACTGAACAGATC
	469	>URS000010DE3B_6211 Echinococcus multilocularis tRNA-Ser	AGAGAAAATTGTGGAGTTACTGCTAATAATTTTGTGTCATTTAGGTTTGACTTTCTCTTCCA
	390	>URS0000124444_6210 Echinococcus granulosus transfer RNA-Arg	ATCAGAAGATTCCAGGTTCGAATCCTGGCGCGCTC
	366	>URS0000C76AA4_6210 Echinococcus granulosus tRNA	CATGCGAGAGGCCCCGGGTTCGATCCCCGGCATCTCCACC
	354	>URS000059C3F1_6210 Echinococcus granulosus transfer RNA-Arg	CCCAGAAGGTTGTGGGTTCGAATCCCACTTGCGGTAC
S100 Metacestode vesicular fluid (stained, Transitional metacestodes)	242076	>URS000036F3DD_6211 Echinococcus multilocularis tRNA	ATCTGAGGGTCCAGGGTTCGAGTCCCTGTTCGGGCGC
	186517	>URS000036F3DD_6211 Echinococcus multilocularis tRNA	GCCCGGATAGCTCAGTCGGTAGAGCATCAGAC
	223411	>URS00002C5B6A_6210 Echinococcus granulosus transfer RNA-Glu	TCCCTGATGGTCTAGCGGTTAGGATTCCTGGT
	4513	>URS00002C5B6A_6210 Echinococcus granulosus transfer RNA-Glu	CCAGGCGGCCCGGGTTCAACTCCCGGTCAGGGA
	102540	>URS00001B60EB_6210 Echinococcus granulosus tRNA	GGGGATGTAGCTCAGTGGTAGAGCGCTCGC
	91056	>URS0000418301_6210 Echinococcus granulosus transfer RNA-Pro	GGCTCAGTGGTCTAGGGGTATGATTCTCGCTT
	72434	>URS000058E81A_6211 Echinococcus multilocularis tRNA	ACCCAGAGGACCGTGGAT
	52012	>URS00001A52C7_6211 Echinococcus multilocularis tRNA	GGCCTGGTGGTCTAGGGGTATGATACTCGCTT
	582	>URS00001A52C7_6211 Echinococcus multilocularis tRNA	TGCGAGTGGTCCCGGGTT
	21856	>URS0000230BF9_6211 Echinococcus multilocularis tRNA	TGCGAGAGGTACTGGGATC
	18954	>URS0000230BF9_6211 Echinococcus multilocularis tRNA	GGGGTACTAGCTCAAATGG
	40109	>URS000000D868_6211 Echinococcus multilocularis tRNA	GGCTCAGTGGTCTAGGGGTATGATTCGCGCTT
	38996	>URS00000F3CC8_6211 Echinococcus multilocularis tRNA	TCCCTGATGGTCTAGCGGTTAGGATTCCTGGC
	32553	>URS0000132B0D_6211 Echinococcus multilocularis tRNA	ATCTCGGGGTCGTGGGTTC
	4718	>URS0000132B0D_6211 Echinococcus multilocularis tRNA	GCCCGGTTAGCTCAGTCGGTAGAGCACG
	34777	>URS00000F8675_6211 Echinococcus multilocularis tRNA	GCCTTCGTAGCTCAGGGG
	2091	>URS00000F8675_6211 Echinococcus multilocularis tRNA	AACCAGGGGTCGAGAGTTC
	36533	>URS000017F12B_6211 Echinococcus multilocularis tRNA	GCGCCGGTGGTTCAGTGGTAGAATGCTCGCC
	36044	>URS0000078842_6211 Echinococcus multilocularis tRNA	CGCGGGCGGCCCGGGTTC
	15879	>URS00004E3ECC_6211 Echinococcus multilocularis tRNA	AACCAGGGGTCGGGAGTT
	956	>URS00004E3ECC_6211 Echinococcus multilocularis tRNA	GCCCTCGTAGCTCAGGGGTTAGAGCACTGG
	12166	>URS0000C30234_6210 Echinococcus granulosus tRNA	ATCTGAGGGTCCAGGGTTCGAGTCCCTGTTC
	10806	>URS000056CC08_6210 Echinococcus granulosus transfer RNA-Cys	TCGAGAGGTCCCCGGTTCAAGCCCGGGTGCCCCCT
	4447	>URS00003AFB39_6211 Echinococcus multilocularis tRNA	CGCGGAAGGACCCCAGTT
	661	>URS00003AFB39_6211 Echinococcus multilocularis tRNA	GGTTCGGTGGTGTAGTGG
	4910	>URS00004AAEC5_6211 Echinococcus multilocularis tRNA	CGTGGAAGACCCGGGTTCAATTCCCGGTCGCGGA
	3707	>URS00001D869F_6211 Echinococcus multilocularis tRNA	GGCTCGGTGGTGTAGCGG
	1047	>URS00001D869F_6211 Echinococcus multilocularis tRNA	CGCAGAAGGTCCCCGGTTCGAACCCGGGTCGAGTC
	3034	>URS0000026B36_6211 Echinococcus multilocularis tRNA	AGCCGAAGAGTGTGGGTTC
	2090	>URS00003D73B0_6210 Echinococcus granulosus transfer RNA-Gly	GCGTGTGTGGTGTAGCGGTTAGCATGGCTGCC
	1992	>URS0000C76AA4_6210 Echinococcus granulosus tRNA	TGCGAGAGGCCCCGGGTTCGATCCCCGGCATCTCCA
	1924	>URS0000204756_6211 Echinococcus multilocularis tRNA	GGGGGTATAGCTCAGTGGTAGAGCATTCGA
	1507	>URS000045205D_6211 Echinococcus multilocularis tRNA	AACCAGGGGTCGAGAGTT
	1469	>URS00005C395B_6210 Echinococcus granulosus tRNA	AGCCGAAGAGTGTGGGTT
	571	>URS00002685C5_6211 Echinococcus multilocularis tRNA	AATGTCGAGGGTTCGAGCCCCTCTCTGGCCAC
	410	>URS000051804B_6211 Echinococcus multilocularis tRNA	GCCCGGGTAGCGCAGTCGG
